# Supplementary material for: Immunohistochemical Distribution of Serotonin Transporter (SERT) in the Optic Lobe of the Honeybee, Apis mellifera
Source: Animals (Basel). 2022 Aug 10;12(16):2032. doi: 10.3390/ani12162032 (PMC9404419; doi:10.3390/ani12162032)
Supplement: Supplementary file 1 [file animals-12-02032-s001.zip]

Archive with 1 entries (1 files):
- animals-1817303-supplementary.xlsx
