# Supplementary material for: Immunohistochemical Distribution of Serotonin Transporter (SERT) in the Optic Lobe of the Honeybee, Apis mellifera
Source: Animals (Basel). 2022 Aug 10;12(16):2032. doi: 10.3390/ani12162032 (PMC9404419; doi:10.3390/ani12162032)
Supplement: Supplementary file 1 [file animals-12-02032-s001.zip › animals-1817303-supplementary.xlsx]

## Sheet: Foglio1
Percentage of the image covered by SERT immunoreactivity
DOCILE
Lamina		Medulla		Lobula					Optic lobe
11.388		89.045		33.025					11.388
42.638		18.122		10.433					42.638
27.492		13.18		3.714					27.492
52.66		19.742		4.898					52.66
21.05		12.617		24.755					21.05
34.345		70.341		4.78					34.345
27.678		57.643		35.981					27.678
19.221		21.67		32.945					19.221
34.671		17.981		9.321					34.671
62.432		91.681		5.127					62.432
58.211		21.345		5.981					58.211
15.45		19.987		6.98					15.45
13.785		20.135		32.789					13.785
55.688		31.678		12.569					55.688
51.29		40.671		4.982					51.29
45.231		60.665		5.329					45.231
22.78		65.711		33.944					22.78
21.509		28.098		16.981					21.509
11.568		19.444		31.098					11.568
39.512		12.56		9.41					39.512
16.468		40.321		7.002					16.468
30.89		30.445		11.136					30.89
63.67		32.911		4.091					63.67
15.89		18.999		4.98					15.89
11.985		54.098		41.791					11.985
13.045		19.477		10.234					13.045
69.67		91.587		8.458					69.67
20.012		81.411		8.543					20.012
28.698		61.567		5.011					28.698
43.67		13.678		40.277					43.67
11.543		10.011		5.321					11.543
18.78		10.014		5.679					18.78
32.988		19.098		5.409					32.988
48.111		70.456		5.931					48.111
38.74		87.345		36.497					38.74
14.79		16.987		19.365					14.79
24.29		81.111		38.599					24.29
22.19		15.268		21.824					22.19
15.56		60.376		7.301					15.56
31.735		73.568		5.309					31.735
									89.045
									18.122
31.0331		40.5261		15.445		mean			13.18
16.683		27.5536		12.8388		SD			19.742
									12.617
									70.341
									57.643
									21.67
									17.981
									91.681
									21.345
									19.987
									20.135
									31.678
									40.671
									60.665
									65.711
									28.098
									19.444
									12.56
									40.321
									30.445
									32.911
									18.999
									54.098
									19.477
									91.587
									81.411
									61.567
									13.678
									10.011
									10.014
									19.098
									70.456
									87.345
									16.987
									81.111
									15.268
									60.376
									73.568
									33.025
									10.433
									3.714
									4.898
									24.755
									4.78
									35.981
									32.945
									9.321
									5.127
									5.981
									6.98
									32.789
									12.569
									4.982
									5.329
									33.944
									16.981
									31.098
									9.41
									7.002
									11.136
									4.091
									4.98
									41.791
									10.234
									8.458
									8.543
									5.011
									40.277
									5.321
									5.679
									5.409
									5.931
									36.497
									19.365
									38.599
									21.824
									7.301
									5.309
									29.0014	mean
									22.4021	SD

## Sheet: Foglio2
Percentage of the image covered by SERT immunoreactivity
MODERATE
Lamina		Medulla		Lobula						optic lobe
21.274		23.694		4.013						21.274
19.773		31.422		19.246						19.773
8.54		13.483		18.597						8.54
40.025		16.21		2.797						40.025
24.83		20.981		4.139						24.83
22.45		31.719		11.137						22.45
20.367		11.345		18.419						20.367
20.289		22.981		29.329						20.289
42.643		18.289		4.421						42.643
9.561		15.329		11.698						9.561
18.9		33.947		3.987						18.9
21.432		25.486		4.043						21.432
18.419		23.567		20.22						18.419
9.401		21.345		4.411						9.401
46.285		14.781		3.981						46.285
8.178		17.194		5.519						8.178
22.61		32.434		9.598						22.61
22.812		12.911		4.578						22.812
25.698		13.745		25.924						25.698
45.729		21.112		33.019						45.729
15.234		14.21		3.441						15.234
15.528		16.987		3.943						15.528
27.689		21.09		3.567						27.689
31.711		10.781		5.098						31.711
9.51		38.349		3.871						9.51
8.348		22.121		17.45						8.348
45.689		35.739		27.916						45.689
21.89		15.719		6.341						21.89
20.456		19.369		3.871						20.456
21.89		31.459		18.341						21.89
41.561		17.498		15.543						41.561
9.549		23.189		24.439						9.549
9.111		20.099		6.098						9.111
31.648		17.389		4.156						31.648
22.908		19.143		4.837						22.908
40.35		22.449		9.438						40.35
21.68		23.691		3.219						21.68
8.349		17.45		19.27						8.349
16.998		19.498		17.876						16.998
25.091		18.21		9.009						25.091
										23.694
22.8601		21.1604		11.17		mean				31.422
11.427		6.85881		8.73152		SD				13.483
										16.21
										20.981
										31.719
										11.345
										22.981
										18.289
										15.329
										33.947
										25.486
										23.567
										21.345
										14.781
										17.194
										32.434
										12.911
										13.745
										21.112
										14.21
										16.987
										21.09
										10.781
										38.349
										22.121
										35.739
										15.719
										19.369
										31.459
										17.498
										23.189
										20.099
										17.389
										19.143
										22.449
										23.691
										17.45
										19.498
										18.21
										4.013
										19.246
										18.597
										2.797
										4.139
										11.137
										18.419
										29.329
										4.421
										11.698
										3.987
										4.043
										20.22
										4.411
										3.981
										5.519
										9.598
										4.578
										25.924
										33.019
										3.441
										3.943
										3.567
										5.098
										3.871
										17.45
										27.916
										6.341
										3.871
										18.341
										15.543
										24.439
										6.098
										4.156
										4.837
										9.438
										3.219
										19.27
										17.876
										9.009
										18.3968	mean
										10.4888	SD

## Sheet: Foglio3
Percentage of the image covered by SERT immunoreactivity
AGGRESSIVE
Lamina		Medulla		Lobula					Optic lobe
11.006		17.411		15.22					11.006
5.355		2.96		7.373					5.355
8.811		30.794		1.254					8.811
8.66		4.768		2.398					8.66
36.331		1.717		8.439					36.331
8.321		4.098		6.01					8.321
6.349		25.982		3.98					6.349
20.298		4.349		8.241					20.298
6.439		21.981		2.972					6.439
29.432		13.98		2.587					29.432
35.98		3.008		18.032					35.98
21.83		11.872		18.439					21.83
5.872		17.321		7.247					5.872
9.01		3.91		3.211					9.01
9.023		22.871		2.911					9.023
35.122		9.983		6.313					35.122
3.001		3.463		5.167					3.001
3.822		7.444		4.015					3.822
5.988		25.002		8.34					5.988
31.499		4.781		2.488					31.499
3.469		30.487		2.091					3.469
35.86		6.983		4.829					35.86
9.983		2.598		18.341					9.983
31.45		7.233		2.172					31.45
5.398		8.549		16.289					5.398
8.459		3.509		6.941					8.459
9.419		12.017		2.012					9.419
35.568		35.985		3.267					35.568
30.71		24.047		8.239					30.71
7.543		7.299		6.106					7.543
6.329		4.329		6.002					6.329
29.418		4.359		24.291					29.418
34.298		4.979		3.0266					34.298
5.98		3.921		3.998					5.98
33.651		22.126		14.23					33.651
21.098		10.157		6.984					21.098
5.831		4.879		2.759					5.831
4.381		6.244		2.922					4.381
12.982		7.279		3.99					12.982
10.001		18.27		4.392					10.001
									17.411
16.0994		11.5736		6.93797		mean			2.96
12.1902		9.38415		5.60552		SD			30.794
									4.768
									1.717
									4.098
									25.982
									4.349
									21.981
									13.98
									3.008
									11.872
									17.321
									3.91
									22.871
									9.983
									3.463
									7.444
									25.002
									4.781
									30.487
									6.983
									2.598
									7.233
									8.549
									3.509
									12.017
									35.985
									24.047
									7.299
									4.329
									4.359
									4.979
									3.921
									22.126
									10.157
									4.879
									6.244
									7.279
									18.27
									15.22
									7.373
									1.254
									2.398
									8.439
									6.01
									3.98
									8.241
									2.972
									2.587
									18.032
									18.439
									7.247
									3.211
									2.911
									6.313
									5.167
									4.015
									8.34
									2.488
									2.091
									4.829
									18.341
									2.172
									16.289
									6.941
									2.012
									3.267
									8.239
									6.106
									6.002
									24.291
									3.0266
									3.998
									14.23
									6.984
									2.759
									2.922
									3.99
									4.392
									11.537	mean
									10.0979	SD
